# Supplementary material for: Sensitive and selective phenol sensing in denitrifying Aromatoleum aromaticum EbN1T
Source: Microbiol Spectr. 2023 Oct 12;11(6):e02100-23. doi: 10.1128/spectrum.02100-23 (PMC10715001; doi:10.1128/spectrum.02100-23)
Supplement: Table S1 — Transcript profiles of ppsA1, cmh, acsA1, ebdA1, and bssA genes upon pulses with phenol, p-cresol, or p-ethylphenol. [file spectrum.02100-23-s0008.xlsx]

## Sheet: Fig. 2C
	Table 1 Transcript profiles (fold changes) of selected target genes in response to phenolic compounds.
	Transcript profiles (fold changes) of ppsA1 in response to 100 µM phenol.
	Genotype	Time [min]
		5	15	30	60	120	180
	Wild type	3,72 ± 1,23	6,47 ± 1,73	7,94 ± 4,54	9,48 ± 3,58	16,13 ± 5,16	15,75 ± 3,19
	∆pheR	0,99 ± 0,20	1,06 ± 0,19	0,77 ± 0,21	0,55 ± 0,10	0,51 ± 0,19	0,45 ± 0,18
	Compl. mutant	154,10 ± 107,38	266,29 ± 157,20	470,57 ± 192,41	699,46 ± 159,96	1065,90 ± 384,05	1453,54 ± 596,99

## Sheet: Fig. 3A
	Transcript profiles (fold changes) of ppsA1 for the EbN1 wild type.
	Gene	Phenol [nM]	Time [min]
			5	15	30	60	120	180
	ppsA1	100000	3,72 ± 1,23	6,47 ± 1,73	7,94 ± 4,54	9,48 ± 3,58	16,13 ± 5,16	15,75 ± 3,19
		1000	2,36 ± 0,86	3,04 ± 1,18	3,21 ± 0,98	3,30 ± 1,30	5,77 ± 2,19	7,15 ± 3,09
		100	1,44 ± 0,35	1,90 ± 0,54	1,56 ± 0,54	0,76 ± 0,21	0,45 ± 0,14	0,33 ± 0,08
		50	1,24 ± 0,31	1,06 ± 0,25	0,75 ± 0,13	0,55 ± 0,11	0,41 ± 0,11	0,31 ± 0,07
		30	0,89 ± 0,25	0,79 ± 0,18	0,77 ± 0,11	0,73 ± 0,32	0,40 ± 0,06	0,31 ± 0,07
		10	0,90 ± 0,22	0,83 ± 0,17	0,86 ± 0,20	0,61 ± 0,16	0,46 ± 0,13	0,44 ± 0,14
		1	0,85 ± 0,16	0,86 ± 0,16	0,74 ± 0,18	0,64 ± 0,12	0,49 ± 0,12	0,35 ± 0,07
		0.1	0,92 ± 0,19	1,00 ± 0,22	0,89 ± 0,19	0,65 ± 0,14	0,46 ± 0,10	0,34 ± 0,07
		0	1,05 ± 0,47	0,84 ± 0,30	0,78 ± 0,31	0,66 ± 0,29	0,39 ± 0,13	0,32 ± 0,12

## Sheet: Fig.4 - phenol
	Transcript profiles (fold changes) of ppsA1, cmh and acsA1 for the EbN1 wild type.
	Gene	Phenol [nM]	Time [min]
			5	15	30	60	120	180
	ppsA1	100000	3,72 ± 1,23	6,47 ± 1,73	7,94 ± 4,54	9,48 ± 3,58	16,13 ± 5,16	15,75 ± 3,19
		1000	2,36 ± 0,86	3,04 ± 1,18	3,21 ± 0,98	3,30 ± 1,30	5,77 ± 2,19	7,15 ± 3,09
		100	1,44 ± 0,35	1,90 ± 0,54	1,56 ± 0,54	0,76 ± 0,21	0,45 ± 0,14	0,33 ± 0,08
	cmh	100000	1,30 ± 0,63	0,69 ± 0,20	2,06 ± 1,08	3,49 ± 0,79	10,71 ± 1,96	21,35 ± 7,38
		1000	0,97 ± 0,21	0,85 ± 0,27	0,80 ± 0,20	0,74 ± 0,23	1,30 ± 0,42	2,11 ± 0,70
		100	0,94 ± 0,35	1,08 ± 0,42	0,85 ± 0,32	0,77 ± 0,24	0,68 ± 0,25	0,77 ± 0,29
	acsA1	100000	1,18 ± 0,25	1,30 ± 0,21	1,65 ± 0,33	1,42 ± 0,25	2,18 ± 0,52	2,47 ± 0,67
		1000	0,97 ± 0,37	0,90 ± 0,42	0,98 ± 0,38	0,73 ± 0,26	0,82 ± 0,28	1,21 ± 0,48
		100	1,40 ± 0,53	1,23 ± 0,48	1,23 ± 0,49	1,14 ± 0,45	1,52 ± 0,78	1,73 ± 0,60

## Sheet: Fig.4 - p-cresol
	Transcript profiles (fold changes) of ppsA1, cmh and acsA1 for the EbN1 wild type.
	Gene	p-Cresol [nM]	Time [min]
			5	15	30	60	120	180
		100000	0,89 ± 0,45	1,01 ± 0,50	1,09 ± 0,54	0,99 ± 0,50	1,31 ± 0,65	1,55 ± 0,78
	ppsA1	1000	1,20 ± 0,35	1,02 ± 0,43	0,87 ± 0,23	0,75 ± 0,19	0,44 ± 0,21	0,39 ± 0,13
		100	1,00 ± 0,23	0,91 ± 0,37	1,01 ± 0,27	0,59 ± 0,18	0,42 ± 0,12	0,44 ± 0,12
		100000	0,74 ± 0,28	7,26 ± 1,97	47,46 ± 16,12	73,08 ± 28,60	317,39 ± 107,20	385,74 ± 146,58
	cmh	1000	0,87 ± 0,27	2,05 ± 0,63	9,23 ± 4,33	43,20 ± 20,05	8,68 ± 4,94	0,72 ± 0,24
		100	1,21 ± 0,49	2,02 ± 0,76	9,90 ± 4,15	16,02 ± 6,03	1,50 ± 0,71	1,77 ± 0,62
		100000	5,10 ± 2,53	8,96 ± 3,16	16,42 ± 6,95	14,39 ± 5,36	19,6 ± 5,61	10,38 ± 2,72
	acsA1	1000	1,06 ± 0,47	0,75 ± 0,30	0,50 ± 0,17	0,84 ± 0,41	0,52 ± 0,18	0,75 ± 0,29
		100	0,99 ± 0,25	1,10 ± 0,49	1,25 ± 0,40	0,83 ± 0,20	0,89 ± 0,22	2,07 ± 0,50

## Sheet: Fig.4 - p-ethylphenol
	Transcript profiles (fold changes) of ppsA1, cmh and acsA1 for the EbN1 wild type.
	Gene	p-Ethylphenol [nM]	Time [min]
			5	15	30	60	120	180
		100000	1,26 ± 0,51	1,33 ± 0,55	1,42 ± 0,55	2,44 ± 1,19	3,55 ± 1,40	2,24 ± 0,90
	ppsA1	1000	1,44 ± 0,56	1,35 ± 0,57	1,28 ± 0,51	1,34 ± 0,85	0,66 ± 0,24	0,39 ± 0,18
		100	1,52 ± 0,75	1,17 ± 0,67	0,67 ± 0,22	0,52 ± 0,24	0,30 ± 0,13	0,44 ± 0,29
		100000	1,17 ± 0,67	0,95 ± 0,49	0,99 ± 0,44	1,90 ± 1,28	2,56 ± 1,36	2,44 ± 1,10
	cmh	1000	2,04 ± 0,97	1,71 ± 1,03	0,99 ± 0,52	1,98 ± 1,52	1,90 ± 1,46	1,15 ± 0,71
		100	1,05 ± 0,42	1,15 ± 0,52	0,66 ± 0,33	0,85 ± 0,29	0,80 ± 0,28	0,79 ± 0,35
		100000	18,25 ± 8,43	65,20 ± 26,85	236,63 ± 107,57	605,23 ± 282,05	702,67 ± 321,29	551,67 ± 253,96
	acsA1	1000	28,43 ± 19,69	208,54 ± 173,19	329,53 ± 196,10	305,32 ± 154,72	2,62 ± 1,79	1,21 ± 0,92
		100	1,45 ± 0,47	4,92 ± 2,10	19,87 ± 7,26	76,53 ± 32,86	1,58 ± 0,68	1,16 ± 0,47

## Sheet: Fig.S3
	Transcript profiles (fold changes) of cmh in response to 100 µM phenol.
	Genotype	Time [min]
		5	15	30	60	120	180
	Wild type	1,30 ± 0,63	0,69 ± 0,20	2,06 ± 1,08	3,49 ± 0,79	10,71 ± 1,96	21,35 ± 7,38
	∆pheR	1,35 ± 0,32	1,18 ± 0,26	1,67 ± 0,55	3,02 ± 1,11	10,37 ± 4,05	17,57 ± 7,95

## Sheet: Fig.S4A - phenol
	Transcript profiles (fold changes) of ebdA1 and bssA for the EbN1 wild type.
	Gene	Phenol [nM]	Time [min]
			5	15	30	60	120	180
	ebdA1	100000	0,98 ± 0,31	0,81 ± 0,30	1,16 ± 0,59	0,68 ± 0,17	0,69 ± 0,15	0,58 ± 0,14
		1000	1,04 ± 0,31	1,05 ± 0,56	1,13 ± 0,58	0,61 ± 0,27	0,45 ± 0,15	0,48 ± 0,19
		100	0,96 ± 0,32	1,24 ± 0,49	1,14 ± 0,28	0,70 ± 0,20	0,56 ± 0,22	0,51 ± 0,15
	bssA	100000	1,05 ± 0,32	1,10 ± 0,32	1,40 ± 0,42	1,01 ± 0,38	1,30 ± 0,50	1,61 ± 0,61
		1000	1,08 ± 0,26	1,06 ± 0,34	1,00 ± 0,21	1,06 ± 0,52	1,28 ± 0,47	1,47 ± 0,37
		100	1,06 ± 0,44	1,40 ± 0,40	1,14 ± 0,32	1,06 ± 0,32	1,10 ± 0,31	1,12 ± 0,49

## Sheet: Fig.S4A - p-cresol
	Transcript profiles (fold changes) of ebdA1 and bssA in response to p-cresol for the EbN1 wild type.
	Gene	p-Cresol [nM]	Time [min]
			5	15	30	60	120	180
		100000	0,77 ± 0,27	0,84 ± 0,17	0,78 ± 0,19	0,45 ± 0,11	0,51 ± 0,10	0,31 ± 0,06
	ebdA1	1000	0,57 ± 0,13	0,40 ± 0,16	0,35 ± 0,10	0,74 ± 0,37	0,31 ± 0,24	0,21 ± 0,09
		100	1,29 ± 0,41	1,23 ± 0,55	1,28 ± 0,42	0,67 ± 0,28	0,57 ± 0,19	0,95 ± 0,39
		100000	0,86 ± 0,20	1,56 ± 0,28	2,30 ± 0,29	2,05 ± 0,37	3,44 ± 0,37	8,36 ± 0,95
	bssA	1000	1,15 ± 0,15	1,94 ± 0,32	1,90 ± 0,46	1,89 ± 0,53	1,10 ± 0,16	0,96 ± 0,14
		100	1,22 ± 0,34	1,42 ± 0,48	1,95 ± 0,68	1,62 ± 0,56	1,39 ± 0,27	1,88 ± 0,61

## Sheet: Fig.S4A - p-ethylphenol
	Transcript profiles (fold changes) of ebdA1 and bssA for the EbN1 wild type.
	Gene	p-Ethylphenol [nM]	Time [min]
			5	15	30	60	120	180
		100000	1,12 ± 0,41	0,90 ± 0,37	1,24 ± 0,50	1,04 ± 0,44	0,77 ± 0,34	0,53 ± 0,26
	ebdA1	1000	2,62 ± 0,41	2,15 ± 0,50	1,40 ± 0,53	0,48 ± 0,07	1,16 ± 0,29	0,95 ± 0,28
		100	0,88 ± 0,37	1,11 ± 0,60	0,67 ± 0,36	0,43 ± 0,28	0,39 ± 0,19	0,49 ± 0,23
		100000	2,04 ± 0,75	1,39 ± 0,71	1,49 ± 0,51	3,64 ± 1,65	3,80 ± 1,86	3,14 ± 1,48
	bssA	1000	1,01 ± 0,24	0,90 ± 0,28	1,36 ± 0,60	1,81 ± 0,61	1,12 ± 0,30	0,98 ± 0,42
		100	1,71 ± 0,69	1,62 ± 0,79	1,00 ± 0,49	1,19 ± 0,79	2,30 ± 1,20	2,28 ± 1,09
