# Supplementary material for: Sensitive and selective phenol sensing in denitrifying Aromatoleum aromaticum EbN1T
Source: Microbiol Spectr. 2023 Oct 12;11(6):e02100-23. doi: 10.1128/spectrum.02100-23 (PMC10715001; doi:10.1128/spectrum.02100-23)
Supplement: Table S2 — Oligonucleotide primers used for nucleotide sequencing. [file spectrum.02100-23-s0009.xlsx]

## Sheet: sequencing primer
	Table S2 Oligonucleotides primers used for nucleotide sequencing.
	Primera	Nucleotide sequence (5´→3´)	Primer 5´position in amplicon	Overlap (bp)
	Sequencing of plasmid DNA of pBBR1MCS-2 Ω pheR
	Pher-comp_1_ seq_F	TAACGCTTACAATTTCCATTCGCC	0
				486
	Pher-comp_1_seq_R	CAATTGGTAAAGCCGCGCTC	486
				23
	Pher-comp_2_ seq_F	GCACGGCTTGACCATTTGGTGAAC	509
				535
	Pher-comp_2_ seq_R	CTTCCCACGAGTTGATCCAG	1044
				96
	Pher-comp_3_ seq_F	CGCTCGATCCTGTACAAGGAAG	1140
				214
	Pher-comp_3_ seq_R	ATCATGTCGCCGGGAATCTG	1354
				315
	Pher-comp_4_ seq_F	TGACTGCACAGAGCAAGCTG	1669
				416
	Pher-comp_4_seq_R	ACAGGAACAGGTGCTCGACTTC	2085
				132
	Pher-comp_5_ seq_F	ATGCTGATCGAAGCTGCGAC	2217
				516
	Pher-comp_5_ seq_R	ACGACAGGTTTCCCGACTGGAAAG	2733
	Sequencing of genomic DNA of Δ pheR mutant
	Pher-del_1_ seq_F	TAGCGCGCCTTCTCGAAC	0
				592
	Pher-del_1_ seq_R	CGCATCATCAACGGCTATGT	592
				93
	Pher-del_2_ seq_F	CCGCACGCTCCATGAAATT	499
				587
	Pher-del_2_ seq_R	CCCACCTTCCGCATCCTT	1086
				60
	Pher-del_3_ seq_F	GTGCGATCCAGGCGTTTTC	1026
				587
	Pher-del_3_ seq_R	CGGGTACTTGTCGCCATACA	1613
				48
	Pher-del_4_ seq_F	GGGCGACGAGGAAAAGCG	1565
				504
	Pher-del_4_ seq_R	ACGTGTATCCGGCTTCTGAC	2069
				103
	Pher-del_5_ seq_F	TAATCAACAAAACCCCGCCC	1966
				493
	Pher-del_5_ seq_R	CGGTGTTCGCAATGATGATG	2459
	aF, forward; R, reverse
